# Supplementary material for: Malignant Eyelid Tumors in Italy (2020–2024): Toward Personalized Epidemiologic Insights from Two Referral Centers
Source: J Pers Med. 2025 Dec 2;15(12):590. doi: 10.3390/jpm15120590 (PMC12733921; doi:10.3390/jpm15120590)
Supplement: Supplementary file 1 [file jpm-15-00590-s001.zip]

Archive with 2 entries (2 files):
- Database semplificato unico.xlsx
- Supplementary_Tables.xlsx
