# Supplementary material for: Malignant Eyelid Tumors in Italy (2020–2024): Toward Personalized Epidemiologic Insights from Two Referral Centers
Source: J Pers Med. 2025 Dec 2;15(12):590. doi: 10.3390/jpm15120590 (PMC12733921; doi:10.3390/jpm15120590)
Supplement: Supplementary file 1 [file jpm-15-00590-s001.zip › Database semplificato unico.xlsx]

## Sheet: altri semplificato Milano
sesso	età	provenienza	diagnosi	anno diagnosi
F	66.5654	1_REG (MI)	KS	2020
F	58.6448	1_REG (MI)	MAM	2021
F	63.5326	2_EXTRA (RE)	M	2024
M	75.6441	1_REG (VA)	MELI	2023
M	77.9213	1_REG (MI)	ANN	2024
M	66.2909	2_EXTRA (BI)	MELI	2024

## Sheet: altri semplificato Cagliari
sesso	età	provenienza	diagnosi	anno diagnosi
F	81	CAGLIARI	M	2021
M	83	QUARTU SANT'ELENA	KS	2021
F	67	CAGLIARI	KS	2021
F	71	CAGLIARI	KS	2021
M	44	SETTIMO SAN PIETRO	MEL	2021

## Sheet: bcc semplificato Milano
sesso	età	provenienza	diagnosi	anno diagnosi
F	83.4011	1_REG (PV)	B	2020
F	90.091	1_REG (MI)	B	2020
F	52.6092	1_REG (MI)	B	2020
F	85.1321	1_REG (MI)	B	2020
F	72.2608	1_REG (SO)	B	2020
F	54.3491	1_REG (VA)	B	2020
F	83.1348	1_REG (MI)	B	2020
F	48.9186	1_REG (MI)	B	2020
F	49.7954	1_REG (PV)	B	2021
F	74.8029	1_REG (MI)	B	2021
F	79.7509	1_REG (PV)	B	2021
F	79.5818	1_REG (PV)	B	2021
F	63.6146	1_REG (MI)	B	2021
F	57.0335	1_REG (BS)	B	2021
F	88.1239	1_REG (MI)	B	2021
F	86.694	1_REG (CO)	B	2021
F	85.1047	1_REG (MI)	B	2021
F	81.4305	1_REG (MI)	B	2021
F	72.6824	1_REG (MI)	B	2022
F	83.206	1_REG (CO)	B	2022
F	53.6742	1_REG (MI)	B	2022
F	36.1732	1_REG (MI)	B	2022
F	81.0965	1_REG (MI)	B	2022
F	76.4503	1_REG (MI)	B	2022
F	77.2197	1_REG (MI)	B	2022
F	85.423	1_REG (PV)	B	2022
F	85.3675	1_REG (MI)	B	2022
F	86.9268	Francia	B	2022
F	81.0061	1_REG (MI)	B	2022
F	75.5264	1_REG (MI)	B	2023
F	68.7734	1_REG (LO)	B	2023
F	87.3155	1_REG (LC)	B	2023
F	48.4634	1_REG (MI)	B	2023
F	72.4497	1_REG (MI)	B	2023
F	79.5483	1_REG (MI)	B	2023
F	73.4469	1_REG (PV)	B	2023
F	68.0863	1_REG (MI)	B	2023
F	78.9651	1_REG (MI)	B	2023
F	80.8227	2_EXTRA (RC)	B	2023
F	65.7379	1_REG (PV)	B	2023
F	65.9678	1_REG (MI)	B	2023
F	83.7872	1_REG (VA)	B	2023
F	88.0719	Francia	B	2023
F	73.6331	2_EXTRA (RA)	B	2023
F	85.1978	1_REG (CO)	B	2023
F	71.5866	2_EXTRA (BO)	B	2024
F	88.4196	2_EXTRA (SV)	B	2024
F	85.9405	2_EXTRA (TN)	B	2024
F	71.8029	2_EXTRA (VB)	B	2024
F	74.2225	2_EXTRA (AL)	B	2024
F	82.1376	2_EXTRA (MO)	B	2024
F	77.6913	2_EXTRA (VB)	B	2024
F	75.8528	2_EXTRA (VB)	B	2024
F	84.6557	2_EXTRA (NO)	B	2024
F	82.9651	2_EXTRA (CB)	B	2020
F	91.757	2_EXTRA (SV)	B	2020
F	63.9131	2_EXTRA (CE)	B	2020
F	80.217	1_REG (MI)	B	2020
M	70.653	1_REG (MI)	B	2021
M	75.3984	1_REG (MI)	B	2022
M	71.3977	1_REG (MI)	B	2022
M	72.0993	1_REG (PV)	B	2022
M	71.0801	1_REG (MI)	B	2023
M	80.8987	1_REG (MI)	B	2023
M	57.4613	1_REG (VA)	B	2023
M	76.3977	1_REG (MI)	B	2024
M	87.7652	1_REG (MI)	B	2024
M	84.4552	1_REG (MI)	B	2024
M	72.6831	1_REG (MI)	B	2024
M	76.3237	1_REG (SO)	B	2024
M	73.4305	1_REG (PV)	B	2020
M	78.9377	1_REG (BG)	B	2020
M	56.102	1_REG (MI)	B	2020
M	86.3901	1_REG (MI)	B	2020
M	54.2553	1_REG (VA)	B	2020
M	60.0116	1_REG (VA)	B	2020
M	80.7817	1_REG (MI)	B	2020
M	40.6421	1_REG (CO)	B	2020
M	78.423	1_REG (MI)	B	2020
M	69.7296	1_REG (MI)	B	2021
M	71.8009	1_REG (PV)	B	2021
M	86.5838	1_REG (MI)	B	2021
M	55.384	1_REG (VA)	B	2021
M	59.3593	2_EXTRA (TA)	B	2021
M	73.7214	2_EXTRA (LE)	B	2021
M	74.7023	2_EXTRA (BA)	B	2022
M	71.4524	2_EXTRA (LE)	B	2022
M	92.0253	2_EXTRA (VB)	B	2022
M	82.9706	1_REG (MI)	B	2022
M	68.4367	2_EXTRA (RN)	B	2022
M	71.3785	2_EXTRA (RN)	B	2022
M	65.924	2_EXTRA (AT)	B	2023

## Sheet: bcc semplificato Cagliari
sesso	età	provenienza	diagnosi	anno diagnosi
F	74	Cagliari	B	2020
F	67	Guamaggiore	B	2020
M	43	Osilo	B	2020
F	57	Quartu Sant'Elena	B	2020
F	89	Bari Sardo	B	2020
M	73	Quartu Sant'Elena	B	2020
F	71	Sinnai	B	2020
F	70	Cagliari	B	2020
M	62	Santadi	B	2020
F	88	Cagliari	B	2020
F	75	Cagliari	B	2020
M	68	Cagliari	B	2020
F	42	Quartu Sant'Elena	B	2020
F	66	Orroli	B	2020
F	65	Capoterra	B	2020
M	98	Maracalagonis	B	2020
F	83	Cagliari	B	2020
M	82	Desulo	B	2020
M	74	Carbonia, Sardinia	B	2021
M	56	Uta	B	2021
F	70	Quartu Sant'Elena	B	2021
F	64	Cagliari	B	2021
F	80	San Vito, Sardinia	B	2021
F	80	San Vito, Sardinia	B	2021
M	68	Cagliari	B	2021
M	76	Cagliari	B	2021
M	69	Oristano	B	2021
F	87	Sadali	B	2021
F	53	Goni, Sardinia	B	2021
F	66	Jerzu	B	2021
M	74	Cagliari	B	2021
M	56	Macomer	B	2021
M	70	San Sperate	B	2021
F	68	Lotzorai	B	2021
M	73	Cagliari	B	2021
F	63	Nuragus	B	2021
F	81	Cagliari	B	2022
F	92	Cagliari	B	2022
M	85	Iglesias, Sardinia	B	2022
F	80	Domusnovas	B	2022
M	60	Quartu Sant'Elena	B	2022
M	82	Monti, Sardinia	B	2022
M	80	Selargius	B	2022
M	69	Orroli	B	2022
M	80	Serramanna	B	2022
M	72	Sassari	B	2022
F	83	Uta	B	2022
M	65	Cagliari	B	2022
M	57	Siliqua, Sardinia	B	2022
F	78	Cagliari	B	2022
M	77	Muravera	B	2022
M	77	Ortacesus	B	2022
M	73	Sestu	B	2022
M	91	Cagliari	B	2022
F	65	Villaputzu	B	2022
M	83	San Vito, Sardinia	B	2022
M	82	Sant'Andrea Frius	B	2022
M	79	Cagliari	B	2022
M	75	Cagliari	B	2022
M	76	Capoterra	B	2022
F	80	Adrano	B	2022
F	72	Santadi	B	2022
M	83	Cagliari	B	2023
M	87	Sant'Antioco	B	2023
F	71	Florence	B	2023
F	50	Selargius	B	2023
F	68	Cagliari	B	2023
F	84	Villasor	B	2023
F	50	Villaspeciosa	B	2023
F	55	Quartu Sant'Elena	B	2023
M	78	San Vito, Sardinia	B	2023
F	75	Carloforte	B	2023
M	77	Capoterra	B	2023
M	59	Cagliari	B	2023
M	67	Assemini	B	2023
F	91	Bari Sardo	B	2023
F	80	Arborea	B	2023
F	80	Monserrato	B	2023
M	64	Assolo	B	2023
M	74	Carbonia, Sardinia	B	2023
M	69	Fordongianus	B	2023
M	82	Monserrato	B	2023
M	65	Santadi	B	2023
F	75	Villaputzu	B	2023
F	81	Furtei	B	2023
M	80	Arbus, Sardinia	B	2023
M	87	Assemini	B	2023
F	73	Assemini	B	2023
F	66	Guspini	B	2023
M	58	Cagliari	B	2023
M	76	Cagliari	B	2023
M	57	Quartu Sant'Elena	B	2023
F	58	Cagliari	B	2023
M	77	Quartu Sant'Elena	B	2023
F	78	Osini	B	2023
F	67	Gonnosfanadiga	B	2023
M	67	Domusnovas	B	2023
M	75	Nurri	B	2023
F	85	Cagliari	B	2023
M	66	Baressa	B	2024
M	90	Sestu	B	2024
F	48	Jerzu	B	2024
M	81	Decimomannu	B	2024
F	86	Assemini	B	2024
M	78	Selargius	B	2024
F	67	Serdiana	B	2024
F	72	Cagliari	B	2024
M	77	Teulada, Sardinia	B	2024
M	82	Capoterra	B	2024
M	59	Villacidro	B	2024
F	70	San Sperate	B	2024
M	74	Quartu Sant'Elena	B	2024
F	71	Quartu Sant'Elena	B	2024
M	64	Monastir, Sardinia	B	2024
F	71	Cagliari	B	2024
F	67	Quartu Sant'Elena	B	2024

## Sheet: scc semplificato Milano
sesso	età	provenienza	diagnosi	anno diagnosi
F	90.3265	1_REG (MI)	S	2020
F	86.1212	Francia	SI	2020
F	86.2752	1_REG (MI)	SI	2020
F	67.3381	1_REG (MI)	SI	2020
F	85.562	1_REG (BG)	S	2020
F	68.5127	1_REG (GE)	S	2020
F	78.7214	1_REG (CR)	S	2021
F	58.7159	2_EXTRA (GE)	SI	2021
F	81.9815	1_REG (MB)	SI	2021
F	71.7406	2_EXTRA (LE)	SI	2021
M	88.9377	1_REG (MI)	S	2021
M	66.3326	1_REG (MI)	S	2021
M	66.1951	1_REG (BG)	SI	2021
M	84.05	1_REG (MI)	SI	2021
M	90.5544	1_REG (MI)	SI	2021
M	78.6804	1_REG (PV)	SI	2021
M	72.7652	1_REG (PV)	SI	2022
M	56.0582	1_REG (MI)	S	2022
M	86.4223	1_REG (LO)	S	2022
M	70.3347	1_REG (MI)	S	2022
M	74.6694	2_EXTRA (PA)	S	2022
M	80.9213	2_EXTRA (AO)	S	2022

## Sheet: scc semplificato Cagliari
sesso	età	provenienza	diagnosi	anno diagnosi
F	94	PERDASDEFOGHU	SI	2020
M	80	AUSTIS	SI	2021
M	56	QUARTU SANT'ELENA	SI	2021
F	86	DECIMOMANNU	SI	2021
M	81	SAMASSI	S	2022
M	76	SAN SPERATE	S	2022
M	74	CARBONIA	SI	2023
M	81	LOTZORAI	S	2023
M	77	SAN SPERATE	S	2023
