# Supplementary material for: Malignant Eyelid Tumors in Italy (2020–2024): Toward Personalized Epidemiologic Insights from Two Referral Centers
Source: J Pers Med. 2025 Dec 2;15(12):590. doi: 10.3390/jpm15120590 (PMC12733921; doi:10.3390/jpm15120590)
Supplement: Supplementary file 1 [file jpm-15-00590-s001.zip › Supplementary_Tables.xlsx]

## Sheet: Table S1 Histological
Center	BCC n (%)	SCC n (%)	Other n (%)	Total
Cagliari	116 (89.2)	9 (6.9)	5 (3.9)	130
Milan	92 (76.7)	22 (18.3)	6 (5.0)	120
Total	208 (83.2)	31 (12.4)	11 (4.4)	250

## Sheet: Table S2 Demographics
Center	<50 n (%)	50–69 n (%)	≥70 n (%)	Female n (%)	Male n (%)
Cagliari	4 (3.1)	42 (32.3)	84 (64.6)	60 (46.2)	70 (53.8)
Milan	4 (3.3)	29 (24.2)	87 (72.5)	71 (59.2)	49 (40.8)

## Sheet: Table S3 Chi-square
Comparison	Test	χ²	df	p-value
SCC frequency (Milan vs Cagliari)	Chi-square/Fisher	4.15	1	0.04
Sex distribution (Milan vs Cagliari)	Chi-square	2.42	1	0.12
Age groups (Milan vs Cagliari)	Chi-square	1.95	2	0.16

## Sheet: Table S4 Regression
Variable	OR	95% CI	p-value
Milan vs Cagliari	3.79	1.57–9.18	0.003
Male sex	2.5	1.10–5.67	0.029
Age (per year)	1.04	0.99–1.08	0.06
